# Supplementary material for: Novel metabolic interactions and environmental conditions mediate the boreal peatmoss-cyanobacteria mutualism
Source: ISME J. 2021 Nov 29;16(4):1074–85. doi: 10.1038/s41396-021-01136-0 (PMC8941135; doi:10.1038/s41396-021-01136-0)
Supplement: Supplementary file 3 — Table S1 [file 41396_2021_1136_MOESM3_ESM.xlsx]

## Sheet: Table S1
Table S1: Summary statistics of Sphagnum and Nostoc grown across a pH gradient.
Condition	pH	median (mg)	mean (mg)	Standard Deviation (mg)
Nostoc	-	1.37	1.59	1.39
Nostoc	3.5	0.95	0.77	0.67
Nostoc	5.5	1.39	1.43	0.97
Nostoc	8.5	1.69	2.57	1.8
Sphagnum	-	1.64	2.21	1.47
Sphagnum	3.5	0.83	1.01	0.44
Sphagnum	5.5	3.32	3.67	1.4
Sphagnum	8.5	1.35	1.69	0.77
Nostoc/Sphagnum symbiosis	-	5.33	5.23	1.32
Nostoc/Sphagnum symbiosis	3.5	5.33	5.34	0.68
Nostoc/Sphagnum symbiosis	5.5	5.72	5.6	1.6
Nostoc/Sphagnum symbiosis	8.5	5.28	4.74	1.56
Nostoc+Sphagnum	-	3.36	3.72	1.39
Nostoc+Sphagnum	3.5	1.69	1.78	0.89
Nostoc+Sphagnum	5.5	4.2	5.1	1.96
Nostoc+Sphagnum	8.5	3.61	4.27	2.26
