# Supplementary material for: Novel metabolic interactions and environmental conditions mediate the boreal peatmoss-cyanobacteria mutualism
Source: ISME J. 2021 Nov 29;16(4):1074–85. doi: 10.1038/s41396-021-01136-0 (PMC8941135; doi:10.1038/s41396-021-01136-0)
Supplement: Supplementary file 4 — Table S2 [file 41396_2021_1136_MOESM4_ESM.xlsx]

## Sheet: Table S2
Table S2: Summary of all metabolites identified in the exometabolites of Sphagnuma and Nostoc
Metabolite	Classification
NAD	Nucleosides nucleotides and analogues
PARAXANTHINE / THEOPHYLLINE / THEOBROMINE	Nucleosides nucleotides and analogues
LEUCINE / NORLEUCINE / ISOLEUCINE	Amino acids peptides and analogues
LACTOSE / TREHALOSE	Carbohydrates and carbohydrate conjugates
VALINE / NORVALINE / BETAINE	Amino acids peptides and analogues
O-SUCCINYL-L-HOMOSERINE	Amino acids peptides and analogues
ALLANTOIN	Organic acids and derivatives
GLYCERALDEHYDE	Carbohydrates and carbohydrate conjugates
URATE	Nucleosides nucleotides and analogues
D-(+)-GLUCOSAMINE	Carbohydrates and carbohydrate conjugates
PARAXANTHINE / THEOPHYLLINE / THEOBROMINE	Nucleosides nucleotides and analogues
RHAMNOSE / DEOXY-D-GLUCOSE	Carbohydrates and carbohydrate conjugates
N(PAI)-METHYL-L-HISTIDINE	Amino acids peptides and analogues
MANNITOL / GALACTITOL / SORBITOL	Carbohydrates and carbohydrate conjugates
4-PYRIDOXATE	Organic acids and derivatives
CYTIDINE	Nucleosides nucleotides and analogues
D-GLUCURONIC ACID / D-(+)-GALACTURONIC ACID	Carbohydrates and carbohydrate conjugates
1-METHYLADENOSINE	Nucleosides nucleotides and analogues
DEOXYURIDINE	Nucleosides nucleotides and analogues
4-HYDROXY-L-PROLINE / CIS-4-HYDROXY-D-PROLINE / TRANS-4-HYDROXYPROLINE	Amino acids peptides and analogues
UROCANATE	Organic acids and derivatives
5-OXO-L-PROLINE	Amino acids peptides and analogues
4-ACETAMIDOBUTANOATE	Amino acids peptides and analogues
L-SERINE	Amino acids peptides and analogues
L-LYSINE	Amino acids peptides and analogues
1-AMINOCYCLOPROPANE-1-CARBOXYLATE	Amino acids peptides and analogues
VALINE / NORVALINE / BETAINE	Amino acids peptides and analogues
3-HYDROXY-3-METHYLGLUTARATE	Fatty acids and conjugates
L-ARGININE	Amino acids peptides and analogues
4-HYDROXY-L-PROLINE / CIS-4-HYDROXY-D-PROLINE / TRANS-4-HYDROXYPROLINE	Amino acids peptides and analogues
CITRULLINE	Amino acids peptides and analogues
N-METHYL-L-GLUTAMATE	Amino acids peptides and analogues
XANTHOSINE	Nucleosides nucleotides and analogues
N-METHYL-D-ASPARTIC ACID / L-GLUTAMIC ACID	Amino acids peptides and analogues
L-HISTIDINE	Amino acids peptides and analogues
TAURINE	Amino acids peptides and analogues
N-ALPHA-ACETYL-L-ASPARAGINE	Amino acids peptides and analogues
N-ACETYL-L-ASPARTIC ACID	Amino acids peptides and analogues
ALPHA-HYDROXYISOBUTYRIC ACID / 2-HYDROXYBUTYRIC ACID	Organic acids and derivatives
L-CYSTEIC ACID	Amino acids peptides and analogues
ADENOSINE 5'-MONOPHOSPHATE	Nucleosides nucleotides and analogues
D-GLUCONATE	Carbohydrates and carbohydrate conjugates
DEOXYCARNITINE	Fatty acids and conjugates
URIDINE 5'-DIPHOSPHOGLUCOSE / URIDINE 5'-DIPHOSPHOGALACTOSE	Nucleosides nucleotides and analogues
L-GLUTAMINE	Amino acids peptides and analogues
INOSINE	Nucleosides nucleotides and analogues
THIAMINE	Nucleosides nucleotides and analogues
5-METHYLCYTOSINE HYDROCLORIDE	Nucleosides nucleotides and analogues
D-GLYCERIC ACID	Organic acids and derivatives
L-CARNITINE	Amino acids peptides and analogues
O-ACETYL-L-SERINE / N-ACETYL-DL-SERINE	Amino acids peptides and analogues
CYTOSINE	Nucleosides nucleotides and analogues
3-NITRO-L-TYROSINE	Amino acids peptides and analogues
NALPHA-ACETYL-L-LYSINE	Amino acids peptides and analogues
URIDINE 5'-DIPHOSPHOGLUCOSE / URIDINE 5'-DIPHOSPHOGALACTOSE	Nucleosides nucleotides and analogues
LEUCINE / NORLEUCINE / ISOLEUCINE	Amino acids peptides and analogues
5-AMINOLEVULINIC ACID	Amino acids peptides and analogues
2'-DEOXYGUANOSINE	Nucleosides nucleotides and analogues
N-ACETYL-DL-METHIONINE	Amino acids peptides and analogues
5-AMINOIMIDAZOLE-4-CARBOXAMIDE-1-BETA-D-RIBOFURANOSYL 5'-MONOPHOSPHATE	Nucleosides nucleotides and analogues
URIDINE 5'-DIPHOSPHO-N-ACETYLGLUCOSAMINE / URIDINE 5'-DIPHOSPHO-N-ACETYLGALACTOSAMINE	Nucleosides nucleotides and analogues
5'-CYCLIC MONOPHOSPHATE"	Nucleosides nucleotides and analogues
L-GLUTAMIC ACID / N-METHYL-D-ASPARTIC ACID	Amino acids peptides and analogues
S-(5'-ADENOSYL)-L-HOMOCYSTEINE	Amino acids peptides and analogues
L-ORNITHINE	Amino acids peptides and analogues
ADENINE	Nucleosides nucleotides and analogues
URIDINE 5'-DIPHOSPHO-N-ACETYLGLUCOSAMINE / URIDINE 5'-DIPHOSPHO-N-ACETYLGALACTOSAMINE	Nucleosides nucleotides and analogues
L-ALANINE / BETA-ALANINE	Amino acids peptides and analogues
GLYOXYLIC ACID	Organic acids and derivatives
N-ACETYL-L-ALANINE	Amino acids peptides and analogues
4-GUANIDINOBUTANOATE	Amino acids peptides and analogues
D-MANNOSAMINE	Carbohydrates and carbohydrate conjugates
O-ACETYL-L-CARNITINE	Fatty acids and conjugates
METHYL BETA-D-GALACTOSIDE	Carbohydrates and carbohydrate conjugates
GLUTARIC ACID / MONO-ETHYL MALONATE	Organic acids and derivatives
5'-DEOXYADENOSINE / 2'-DEOXYADENOSINE	Nucleosides nucleotides and analogues
ERYTHRITOL	Carbohydrates and carbohydrate conjugates
5'-DEOXYADENOSINE / 2'-DEOXYADENOSINE	Nucleosides nucleotides and analogues
N-ACETYL-D-GALACTOSAMINE	Carbohydrates and carbohydrate conjugates
N-ACETYL-DL-GLUTAMIC ACID	Amino acids peptides and analogues
D-PANTOTHENIC ACID	Organic acids and derivatives
2-aminoisobutyric acid / 2-AMINO-2-METHYLPROPANOATE	Amino acids peptides and analogues
HYPOTAURINE	Organic acids and derivatives
L-RHAMNOSE	Carbohydrates and carbohydrate conjugates
N-FORMYLGLYCINE	Amino acids peptides and analogues
ADENOSINE	Nucleosides nucleotides and analogues
D-(+)-RAFFINOSE	Carbohydrates and carbohydrate conjugates
3-METHOXY-L-TYROSINE	Amino acids peptides and analogues
LACTOSE / TREHALOSE	Carbohydrates and carbohydrate conjugates
4-IMIDAZOLEACETIC ACID	Organic acids and derivatives
D-GLUCURONIC ACID / D-(+)-GALACTURONIC ACID	Organic acids and derivatives
4-HYDROXY-L-PROLINE / CIS-4-HYDROXY-D-PROLINE / TRANS-4-HYDROXYPROLINE	Amino acids peptides and analogues
(S)-DIHYDROOROTATE	Amino acids peptides and analogues
Y-Aminobutyric acid / 4-AMINOBUTANOATE	Amino acids peptides and analogues
OXALIC ACID	Organic acids and derivatives
5-HYDROXY-L-TRYPTOPHAN	Amino acids peptides and analogues
PARAXANTHINE / THEOPHYLLINE / THEOBROMINE	Nucleosides nucleotides and analogues
N-AMIDINO-L-ASPARTATE	Amino acids peptides and analogues
THREONINE / ALLOTHREONINE / HOMOSERINE	Amino acids peptides and analogues
MALONATE	Organic acids and derivatives
L-ANSERINE	Amino acids peptides and analogues
OPHTHALMIC ACID	Amino acids peptides and analogues
PIPECOLATE	Amino acids peptides and analogues
TRIGONELLINE	Organic acids and derivatives
ALPHA-HYDROXYISOBUTYRIC ACID / 2-HYDROXYBUTYRIC ACID	Organic acids and derivatives
SN-GLYCERO-3-PHOSPHOCHOLINE	Lipids and lipid-like molecules
D-(+)-GALACTOSAMINE	Carbohydrates and carbohydrate conjugates
SN-GLYCEROL 3-PHOSPHATE	Lipids and lipid-like molecules
GLYCINE	Amino acids peptides and analogues
4-HYDROXY-L-PHENYLGLYCINE	Amino acids peptides and analogues
O-ACETYL-L-SERINE / N-ACETYL-DL-SERINE	Amino acids peptides and analogues
GLYCEROL 2-PHOSPHATE / SN-GLYCEROL 3-PHOSPHATE	Lipids and lipid-like molecules
3-METHYGLUTARIC ACID / ADIPIC ACID	Fatty acids and conjugates
GLUTARIC ACID / MONO-ETHYL MALONATE	Organic acids and derivatives
XANTHURENIC ACID	Organic acids and derivatives
MALEIC ACID	Organic acids and derivatives
4-HYDROXY-2-QUINOLINECARBOXYLIC ACID	Organic acids and derivatives
6-CARBOXYHEXANOATE	Fatty acids and conjugates
5'-METHYLTHIOADENOSINE	Nucleosides nucleotides and analogues
N-ACETYL-L-PHENYLALANINE	Amino acids peptides and analogues
THYMIDINE	Nucleosides nucleotides and analogues
THIOPURINE S-METHYLETHER	Nucleosides nucleotides and analogues
2-HYDROXY-4-(METHYLTHIO)BUTYRIC ACID	Fatty acids and conjugates
10-HYDROXYDECANOATE	Organic acids and derivatives
2-OXOBUTANOATE / ACETOACETATE	Organic acids and derivatives
OROTATE	Nucleosides nucleotides and analogues
HEXANOATE	Fatty acids and conjugates
CORTISOL 21-ACETATE	Lipids and lipid-like molecules
ETHYLMALONIC ACID	Fatty acids and conjugates
FUMARATE	Organic acids and derivatives
3-(2-HYDROXYPHENYL)PROPANOATE	Organic acids and derivatives
4-QUINOLINECARBOXYLIC ACID / 2-QUINOLINECARBOXYLIC ACID	Organic acids and derivatives
XANTHINE	Nucleosides nucleotides and analogues
INDOLE-3-PYRUVIC ACID	Organic acids and derivatives
DIHYDROFOLATE	Amino acids peptides and analogues
INDOLE-3-ACETIC ACID	Organic acids and derivatives
2-METHYLMALEATE	Fatty acids and conjugates
4-METHYL-2-OXOVALERIC ACID / 3-METHYL-2-OXOVALERIC ACID	Organic acids and derivatives
ALPHA-KETOGLUTARIC ACID	Organic acids and derivatives
AZELAIC ACID	Fatty acids and conjugates
PYRUVATE	Organic acids and derivatives
L-ALANINE / BETA-ALANINE	Amino acids peptides and analogues
METHYL ACETOACETATE	Organic acids and derivatives
SUBERIC ACID	Fatty acids and conjugates
3-METHYGLUTARIC ACID / ADIPIC ACID	Fatty acids and conjugates
N-ACETYL-L-LEUCINE	Amino acids peptides and analogues
2-OXOADIPATE	Organic acids and derivatives
CITRATE / ISOCITRATE	Organic acids and derivatives
L-TRYPTOPHAN	Amino acids peptides and analogues
(RS)-MEVALONIC ACID LITHIUM SALT	Fatty acids and conjugates
4-QUINOLINECARBOXYLIC ACID	Organic acids and derivatives
4-METHYL-2-OXOVALERIC ACID / 3-METHYL-2-OXOVALERIC ACID	Organic acids and derivatives
URIDINE-5-MONOPHOSPHATE	Nucleosides nucleotides and analogues
3-METHYLADENINE	Nucleosides nucleotides and analogues
3-(4-HYDROXYPHENYL)LACTATE	Organic acids and derivatives
PYRROLE-2-CARBOXYLATE	Organic acids and derivatives
5-HYDROXYINDOLEACETATE	Organic acids and derivatives
THYMINE	Nucleosides nucleotides and analogues
XYLITOL / RIBITOL / ARABITOL	Carbohydrates and carbohydrate conjugates
XYLITOL / RIBITOL / ARABITOL	Carbohydrates and carbohydrate conjugates
L-ARABINOSE	Carbohydrates and carbohydrate conjugates
MANNITOL / GALACTITOL / SORBITOL	Carbohydrates and carbohydrate conjugates
MANNITOL / GALACTITOL / SORBITOL	Carbohydrates and carbohydrate conjugates
(S)-LACTATE	Organic acids and derivatives
D-PSICOSE	Carbohydrates and carbohydrate conjugates
XYLITOL / RIBITOL / ARABITOL	Carbohydrates and carbohydrate conjugates
URIDINE	Nucleosides nucleotides and analogues
MYRISTIC ACID	Fatty acids and conjugates
CARNOSINE	Organic acids and derivatives
NICOTINAMIDE	Organic acids and derivatives
DEOXYCHOLATE	Lipids and lipid-like molecules
THREONINE / ALLOTHREONINE / HOMOSERINE	Amino acids peptides and analogues
OMEGA-HYDROXYDODECANOIC ACID	Organic acids and derivatives
RETINOATE	Lipids and lipid-like molecules
SUCCINATE	Organic acids and derivatives
2-DIPALMITOYL-RAC-GLYCERO-3-PHOSPHOETHANOLAMINE"	Lipids and lipid-like molecules
TRANS-CINNAMATE	Organic acids and derivatives
L-PHENYLALANINE	Amino acids peptides and analogues
URACIL	Nucleosides nucleotides and analogues
XYLOSE / D-ARABINOSE	Carbohydrates and carbohydrate conjugates
vanillic acid	Organic acids and derivatives
XYLOSE / D-ARABINOSE	Carbohydrates and carbohydrate conjugates
proline	Amino acids peptides and analogues
VALINE / NORVALINE / BETAINE	Amino acids peptides and analogues
L-ASPARTATE	Amino acids peptides and analogues
methionine	Amino acids peptides and analogues
glucose	Carbohydrates and carbohydrate conjugates
asparagine	Amino acids peptides and analogues
L-histidine	Amino acids peptides and analogues
CITRATE / ISOCITRATE	Organic acids and derivatives
2-aminoisobutyric acid / 2-AMINO-2-METHYLPROPANOATE	Amino acids peptides and analogues
HYPOXANTHINE	Nucleosides nucleotides and analogues
CREATINE	Organic acids and derivatives
malic acid	Organic acids and derivatives
glycolic acid	Organic acids and derivatives
SUCROSE / MALTOSE / TREHALOSE / LACTOSE	Carbohydrates and carbohydrate conjugates
4-DIHYDROXY-L-PHENYLALANINE"	Amino acids peptides and analogues
D-ribose	Carbohydrates and carbohydrate conjugates
GUANOSINE	Nucleosides nucleotides and analogues
jasmonic acid	Fatty acids and conjugates
abscisic acid	Fatty acids and conjugates
SUCROSE / MALTOSE / TREHALOSE / LACTOSE	Carbohydrates and carbohydrate conjugates
6-DIHYDROURACIL"	Nucleosides nucleotides and analogues
N-acetyl-D-glucosamine	Carbohydrates and carbohydrate conjugates
2-Oxovaleric acid	Organic acids and derivatives
NICOTINIC ACID / ISONICOTINIC ACID	Organic acids and derivatives
NICOTINIC ACID / ISONICOTINIC ACID	Organic acids and derivatives
2-Hydroxycinnamic acid	Organic acids and derivatives
3-Dehydroshikimic acid	Organic acids and derivatives
Y-Aminobutyric acid / 4-AMINOBUTANOATE	Amino acids peptides and analogues
Choline O-Sulfate	Organic acids and derivatives
Ectoine	Amino acids peptides and analogues
Calcium L-Threonate	Carbohydrates and carbohydrate conjugates
L-TYROSINE	Amino acids peptides and analogues
GUANINE	Nucleosides nucleotides and analogues
THREONINE / ALLOTHREONINE / HOMOSERINE	Amino acids peptides and analogues
N-ACETYLNEURAMINATE	Organic acids and derivatives
FOLIC ACID	Amino acids peptides and analogues
3-AMINOISOBUTANOATE	Amino acids peptides and analogues
L-2-PHOSPHOGLYCERIC ACID	Carbohydrates and carbohydrate conjugates
GUANIDINOACETATE	Amino acids peptides and analogues
CREATININE	Amino acids peptides and analogues
N-ACETYL-D-MANNOSAMINE	Carbohydrates and carbohydrate conjugates
ALPHA-AMINOADIPATE	Amino acids peptides and analogues
DEOXYCYTIDINE	Nucleosides nucleotides and analogues
