# Supplementary material for: Novel metabolic interactions and environmental conditions mediate the boreal peatmoss-cyanobacteria mutualism
Source: ISME J. 2021 Nov 29;16(4):1074–85. doi: 10.1038/s41396-021-01136-0 (PMC8941135; doi:10.1038/s41396-021-01136-0)
Supplement: Supplementary file 5 — Table S3 [file 41396_2021_1136_MOESM5_ESM.xlsx]

## Sheet: Table S3
Table S3: Log fold change (LFC) of metabolites eluted or depleted by Nostoc during the crossfeeding experiment. Adjusted pvalues are FDR corrected Kruskall Wallace values.
Organism	Response to crossfeeding	Metabolite	LFC	adj.pval
Nostoc	eluted	4-PYRIDOXATE	20.1769	0.0138744
Nostoc	eluted	2-HYDROXY-4-(METHYLTHIO)BUTYRIC ACID	8.77192	0.0179605
Nostoc	eluted	L-histidine	3.69369	0.0179605
Nostoc	eluted	L-HISTIDINE	3.53747	0.0201646
Nostoc	eluted	PIPECOLATE	4.88754	0.0209213
Nostoc	eluted	THYMIDINE	2.40847	0.0209213
Nostoc	eluted	(S)-LACTATE	1.67036	0.0209213
Nostoc	eluted	CARNOSINE	3.46027	0.0209213
Nostoc	eluted	URACIL	2.75629	0.0209213
Nostoc	eluted	HYPOXANTHINE	2.04066	0.0209213
Nostoc	eluted	3,4-DIHYDROXY-L-PHENYLALANINE	5.51209	0.0209213
Nostoc	eluted	PYRIDOXINE	5.17166	0.0209213
Nostoc	eluted	DIETHANOLAMINE	3.83512	0.0209213
Nostoc	eluted	CREATININE	3.72088	0.0209213
Nostoc	eluted	GLYCERALDEHYDE	2.58401	0.0209213
Nostoc	eluted	METHYLGUANIDINE	3.77675	0.0209213
Nostoc	eluted	XANTHOSINE	3.75248	0.0209213
Nostoc	eluted	N-ACETYL-L-ASPARTIC ACID	3.32514	0.0209213
Nostoc	eluted	L-CYSTEIC ACID	1.46788	0.0209213
Nostoc	eluted	DEOXYCARNITINE	4.69691	0.0209213
Nostoc	eluted	S-(5'-ADENOSYL)-L-HOMOCYSTEINE	2.25088	0.0209213
Nostoc	eluted	DL-NORMETANEPHRINE	2.79745	0.0209213
Nostoc	eluted	D-MANNOSAMINE	4.13172	0.0209213
Nostoc	eluted	5'-DEOXYADENOSINE / 2'-DEOXYADENOSINE	3.36445	0.0209213
Nostoc	eluted	5'-DEOXYADENOSINE / 2'-DEOXYADENOSINE	3.36445	0.0209213
Nostoc	eluted	2,4-DIHYDROXYPTERIDINE	5.74004	0.0209213
Nostoc	eluted	L-RHAMNOSE	2.28227	0.0209213
Nostoc	eluted	3-METHOXY-L-TYROSINE	3.22559	0.0209213
Nostoc	eluted	ACETYLCHOLINE	4.75699	0.0209213
Nostoc	eluted	OXALIC ACID	2.55938	0.0209213
Nostoc	eluted	TRIGONELLINE	1.551	0.0209213
Nostoc	eluted	D-(+)-GALACTOSAMINE	3.68887	0.0209213
Nostoc	eluted	4-HYDROXYBENZOATE	1.6372	0.0209213
Nostoc	eluted	BUTANAL	7.7493	0.0209213
Nostoc	eluted	LUMICHROME	6.79038	0.0209213
Nostoc	eluted	BENZOATE	3.34954	0.0209213
Nostoc	eluted	PANTOLACTONE	4.0731	0.0209213
Nostoc	eluted	10-HYDROXYDECANOATE	2.75387	0.0209213
Nostoc	eluted	HEXANOATE	3.28692	0.0209213
Nostoc	eluted	ETHYLMALONIC ACID	3.94146	0.0209213
Nostoc	eluted	3-METHOXYTYRAMINE	1.3804	0.0209213
Nostoc	eluted	4-METHYL-2-OXOVALERIC ACID / 3-METHYL-2-OXOVALERIC ACID	2.57757	0.0209213
Nostoc	eluted	SALICYLATE / 3-HYDROXYBENZOATE	1.65046	0.0209213
Nostoc	eluted	4-METHYL-2-OXOVALERIC ACID / 3-METHYL-2-OXOVALERIC ACID	2.57757	0.0209213
Nostoc	eluted	N,N-DIMETHYL-1,4-PHENYLENEDIAMINE	4.14825	0.0209213
Nostoc	eluted	SALICYLATE / 3-HYDROXYBENZOATE	1.65046	0.0209213
Nostoc	eluted	OMEGA-HYDROXYDODECANOIC ACID	2.47176	0.0209213
Nostoc	eluted	glycolic acid	2.01844	0.0209213
Nostoc	eluted	vanillin	2.50152	0.0209213
Nostoc	eluted	NICOTINIC ACID / ISONICOTINIC ACID	2.21963	0.0209213
Nostoc	eluted	NICOTINIC ACID / ISONICOTINIC ACID	2.21963	0.0209213
Nostoc	depleted	NAD	-15.5381	0.0138744
Nostoc	depleted	URIDINE 5'-DIPHOSPHOGLUCOSE / URIDINE 5'-DIPHOSPHOGALACTOSE	-14.53	0.0138744
Nostoc	depleted	URIDINE 5'-DIPHOSPHOGLUCOSE / URIDINE 5'-DIPHOSPHOGALACTOSE	-14.53	0.0138744
Nostoc	depleted	L-ORNITHINE	-5.11664	0.0201646
Nostoc	depleted	3-HYDROXYKYNURENINE	-3.72139	0.0201646
Nostoc	depleted	L-GLUTAMINE	-4.92737	0.0209213
Nostoc	depleted	CYTOSINE	-2.05556	0.0209213
Nostoc	depleted	LEUCINE / NORLEUCINE / ISOLEUCINE	-2.72668	0.0209213
Nostoc	depleted	L-GLUTAMIC ACID / N-METHYL-D-ASPARTIC ACID	-3.70047	0.0209213
Nostoc	depleted	L-ALANINE / BETA-ALANINE	-2.29593	0.0209213
Nostoc	depleted	L-ALANINE / BETA-ALANINE	-2.20773	0.0209213
Nostoc	depleted	L-TRYPTOPHAN	-3.93125	0.0209213
Nostoc	depleted	URIDINE	-1.47848	0.0209213
Nostoc	depleted	L-PHENYLALANINE	-3.67622	0.0209213
Nostoc	depleted	GUANOSINE	-1.20025	0.0209213
Nostoc	depleted	GUANIDINOACETATE	-3.91457	0.0209213
Nostoc	depleted	LEUCINE / NORLEUCINE / ISOLEUCINE	-2.72668	0.0209213
Nostoc	depleted	LACTOSE / TREHALOSE	-2.70559	0.0209213
Nostoc	depleted	D-GLUCURONOLACTONE	-3.48085	0.0209213
Nostoc	depleted	MANNITOL / GALACTITOL / SORBITOL	-3.94732	0.0209213
Nostoc	depleted	DEOXYURIDINE	-1.70352	0.0209213
Nostoc	depleted	4-ACETAMIDOBUTANOATE	-3.00667	0.0209213
Nostoc	depleted	L-LYSINE	-3.90621	0.0209213
Nostoc	depleted	L-ARGININE	-7.86656	0.0209213
Nostoc	depleted	N-METHYL-L-GLUTAMATE	-1.1501	0.0209213
Nostoc	depleted	N-METHYL-D-ASPARTIC ACID / L-GLUTAMIC ACID	-3.08622	0.0209213
Nostoc	depleted	N-ALPHA-ACETYL-L-ASPARAGINE	-3.52614	0.0209213
Nostoc	depleted	ALPHA-HYDROXYISOBUTYRIC ACID / 2-HYDROXYBUTYRIC ACID	-0.928705	0.0209213
Nostoc	depleted	MEVALOLACTONE	-6.65237	0.0209213
Nostoc	depleted	PHOSPHOCHOLINE	-3.63862	0.0209213
Nostoc	depleted	5-METHYLCYTOSINE HYDROCLORIDE	-4.5589	0.0209213
Nostoc	depleted	NALPHA-ACETYL-L-LYSINE	-1.30447	0.0209213
Nostoc	depleted	N-ACETYL-L-ALANINE	-5.58913	0.0209213
Nostoc	depleted	4-GUANIDINOBUTANOATE	-1.91338	0.0209213
Nostoc	depleted	O-ACETYL-L-CARNITINE	-4.20504	0.0209213
Nostoc	depleted	2-aminoisobutyric acid / 2-AMINO-2-METHYLPROPANOATE	-0.660468	0.0209213
Nostoc	depleted	ADENOSINE	-4.67228	0.0209213
Nostoc	depleted	D-(+)-RAFFINOSE	-2.20786	0.0209213
Nostoc	depleted	LACTOSE / TREHALOSE	-2.70559	0.0209213
Nostoc	depleted	4-IMIDAZOLEACETIC ACID	-3.76438	0.0209213
Nostoc	depleted	Y-Aminobutyric acid / 4-AMINOBUTANOATE	-4.83042	0.0209213
Nostoc	depleted	OPHTHALMIC ACID	-1.60456	0.0209213
Nostoc	depleted	ALPHA-HYDROXYISOBUTYRIC ACID / 2-HYDROXYBUTYRIC ACID	-0.928705	0.0209213
Nostoc	depleted	SN-GLYCERO-3-PHOSPHOCHOLINE	-2.19112	0.0209213
Nostoc	depleted	XANTHURENIC ACID	-5.89413	0.0209213
Nostoc	depleted	THIOPURINE S-METHYLETHER	-1.37858	0.0209213
Nostoc	depleted	4-QUINOLINECARBOXYLIC ACID / 2-QUINOLINECARBOXYLIC ACID	-3.31846	0.0209213
Nostoc	depleted	3-METHOXY-4-HYDROXYMANDELATE	-2.16264	0.0209213
Nostoc	depleted	4-QUINOLINECARBOXYLIC ACID	-4.57091	0.0209213
Nostoc	depleted	3-METHYLADENINE	-4.14131	0.0209213
Nostoc	depleted	XYLITOL / RIBITOL / ARABITOL	-4.15848	0.0209213
Nostoc	depleted	XYLITOL / RIBITOL / ARABITOL	-4.15848	0.0209213
Nostoc	depleted	MANNITOL / GALACTITOL / SORBITOL	-3.94732	0.0209213
Nostoc	depleted	MANNITOL / GALACTITOL / SORBITOL	-3.94732	0.0209213
Nostoc	depleted	D-PSICOSE	-2.6494	0.0209213
Nostoc	depleted	XYLITOL / RIBITOL / ARABITOL	-4.15848	0.0209213
Nostoc	depleted	1-HYDROXY-2-NAPHTHOATE	-3.19032	0.0209213
Nostoc	depleted	methionine	-4.21969	0.0209213
Nostoc	depleted	glucose	-4.21633	0.0209213
Nostoc	depleted	asparagine	-5.44776	0.0209213
Nostoc	depleted	2-aminoisobutyric acid / 2-AMINO-2-METHYLPROPANOATE	-0.660468	0.0209213
Nostoc	depleted	malic acid	-5.06549	0.0209213
Nostoc	depleted	SUCROSE / MALTOSE / TREHALOSE / LACTOSE	-4.28861	0.0209213
Nostoc	depleted	D-ribose	-5.00861	0.0209213
Nostoc	depleted	SUCROSE / MALTOSE / TREHALOSE / LACTOSE	-4.30035	0.0209213
Nostoc	depleted	4-methylumbelliferone	-2.29226	0.0209213
Nostoc	depleted	Y-Aminobutyric acid / 4-AMINOBUTANOATE	-4.83042	0.0209213
Nostoc	depleted	Choline O-Sulfate	-5.61874	0.0209213
Nostoc	depleted	Ectoine	-1.63474	0.0209213
