# Supplementary material for: Novel metabolic interactions and environmental conditions mediate the boreal peatmoss-cyanobacteria mutualism
Source: ISME J. 2021 Nov 29;16(4):1074–85. doi: 10.1038/s41396-021-01136-0 (PMC8941135; doi:10.1038/s41396-021-01136-0)
Supplement: Supplementary file 6 — Table S4 [file 41396_2021_1136_MOESM6_ESM.xlsx]

## Sheet: Table S4
Table S4: Log fold change (LFC) of metabolites eluted or depleted by Sphagnum during the crossfeeding experiment. Adjusted pvalues are FDR corrected Kruskall Wallace values.
Organism	Response to crossfeeding	Metabolite	LFC	adj.pval
Sphagnum	eluted	3-NITRO-L-TYROSINE	14.2961	0.0138744
Sphagnum	eluted	5-AMINOIMIDAZOLE-4-CARBOXAMIDE-1-BETA-D-RIBOFURANOSYL 5'-MONOPHOSPHATE	13.9832	0.0138744
Sphagnum	eluted	S-(5'-ADENOSYL)-L-HOMOCYSTEINE	13.9908	0.0138744
Sphagnum	eluted	3-HYDROXYKYNURENINE	18.8422	0.0138744
Sphagnum	eluted	DEOXYURIDINE	7.86615	0.0179605
Sphagnum	eluted	5-HYDROXYINDOLEACETATE	8.23427	0.0179605
Sphagnum	eluted	NAD	5.05283	0.0201646
Sphagnum	depleted	N-ACETYLNEURAMINATE	-3.7511	0.0201646
Sphagnum	eluted	5'-METHYLTHIOADENOSINE	5.45383	0.0201646
Sphagnum	eluted	3,4-DIHYDROXY-L-PHENYLALANINE	4.56713	0.0201646
Sphagnum	eluted	4-methylumbelliferone	12.2818	0.0201646
Sphagnum	eluted	URATE	1.8997	0.0209213
Sphagnum	depleted	TAURINE	-2.01913	0.0209213
Sphagnum	eluted	INOSINE	3.0684	0.0209213
Sphagnum	depleted	CYTOSINE	-2.17204	0.0209213
Sphagnum	eluted	QUINATE	2.60471	0.0209213
Sphagnum	eluted	PIPECOLATE	1.41553	0.0209213
Sphagnum	eluted	THYMINE	6.42622	0.0209213
Sphagnum	eluted	(S)-LACTATE	1.27467	0.0209213
Sphagnum	eluted	NICOTINAMIDE	3.33572	0.0209213
Sphagnum	eluted	URACIL	2.52063	0.0209213
Sphagnum	eluted	HYPOXANTHINE	1.56759	0.0209213
Sphagnum	eluted	PYRIDOXINE	3.28545	0.0209213
Sphagnum	eluted	DEOXYCYTIDINE	4.21377	0.0209213
Sphagnum	eluted	VALINE / NORVALINE / BETAINE	1.48042	0.0209213
Sphagnum	eluted	GLYCERALDEHYDE	2.22072	0.0209213
Sphagnum	eluted	D-GLUCURONOLACTONE	2.97218	0.0209213
Sphagnum	eluted	METHYLGUANIDINE	3.51663	0.0209213
Sphagnum	eluted	4-HYDROXY-L-PROLINE / CIS-4-HYDROXY-D-PROLINE / TRANS-4-HYDROXYPROLINE	1.09496	0.0209213
Sphagnum	eluted	VALINE / NORVALINE / BETAINE	1.48042	0.0209213
Sphagnum	eluted	4-HYDROXY-L-PROLINE / CIS-4-HYDROXY-D-PROLINE / TRANS-4-HYDROXYPROLINE	1.11307	0.0209213
Sphagnum	eluted	N-ALPHA-ACETYL-L-ASPARAGINE	2.48297	0.0209213
Sphagnum	depleted	D-GLUCONATE	-1.00885	0.0209213
Sphagnum	eluted	MEVALOLACTONE	6.68578	0.0209213
Sphagnum	eluted	D-GLYCERIC ACID	3.22052	0.0209213
Sphagnum	depleted	GUANOSINE 3',5'-CYCLIC MONOPHOSPHATE	-3.22871	0.0209213
Sphagnum	eluted	ADENINE	2.40235	0.0209213
Sphagnum	eluted	DL-NORMETANEPHRINE	2.03109	0.0209213
Sphagnum	eluted	4-GUANIDINOBUTANOATE	1.62399	0.0209213
Sphagnum	eluted	RIBOFLAVIN	5.87821	0.0209213
Sphagnum	eluted	METHYL BETA-D-GALACTOSIDE	3.81159	0.0209213
Sphagnum	eluted	2,4-DIHYDROXYPTERIDINE	1.73352	0.0209213
Sphagnum	eluted	D-PANTOTHENIC ACID	1.3394	0.0209213
Sphagnum	eluted	4-HYDROXY-L-PROLINE / CIS-4-HYDROXY-D-PROLINE / TRANS-4-HYDROXYPROLINE	1.09496	0.0209213
Sphagnum	eluted	ACETYLCHOLINE	1.1967	0.0209213
Sphagnum	depleted	N-AMIDINO-L-ASPARTATE	-1.44527	0.0209213
Sphagnum	eluted	OPHTHALMIC ACID	5.92844	0.0209213
Sphagnum	eluted	TRIGONELLINE	1.52582	0.0209213
Sphagnum	eluted	4-HYDROXYBENZOATE	3.21773	0.0209213
Sphagnum	eluted	XANTHURENIC ACID	6.80701	0.0209213
Sphagnum	depleted	4-HYDROXY-2-QUINOLINECARBOXYLIC ACID	-1.79716	0.0209213
Sphagnum	eluted	LUMICHROME	6.45984	0.0209213
Sphagnum	eluted	N-ACETYL-L-PHENYLALANINE	3.56882	0.0209213
Sphagnum	eluted	BENZOATE	1.47761	0.0209213
Sphagnum	eluted	3,4-DIHYDROXYBENZOATE	4.14806	0.0209213
Sphagnum	eluted	PANTOLACTONE	1.92846	0.0209213
Sphagnum	eluted	METHYL VANILLATE	2.4359	0.0209213
Sphagnum	eluted	3-HYDROXYANTHRANILATE	4.97544	0.0209213
Sphagnum	eluted	HEXANOATE	1.25383	0.0209213
Sphagnum	eluted	CORTISOL 21-ACETATE	1.69624	0.0209213
Sphagnum	depleted	ETHYLMALONIC ACID	-2.33513	0.0209213
Sphagnum	eluted	3-(2-HYDROXYPHENYL)PROPANOATE	2.7364	0.0209213
Sphagnum	eluted	3-METHOXYTYRAMINE	1.56208	0.0209213
Sphagnum	depleted	4-QUINOLINECARBOXYLIC ACID / 2-QUINOLINECARBOXYLIC ACID	-1.94758	0.0209213
Sphagnum	eluted	4-AMINOBENZOATE / ANTHRANILATE	3.78235	0.0209213
Sphagnum	eluted	DIHYDROXYMANDELIC ACID	3.51802	0.0209213
Sphagnum	eluted	4-AMINOBENZOATE / ANTHRANILATE	3.75177	0.0209213
Sphagnum	eluted	INDOLE-3-ACETIC ACID	1.17246	0.0209213
Sphagnum	depleted	2-METHYLMALEATE	-5.33651	0.0209213
Sphagnum	eluted	4-METHYL-2-OXOVALERIC ACID / 3-METHYL-2-OXOVALERIC ACID	1.50883	0.0209213
Sphagnum	eluted	AZELAIC ACID	1.46153	0.0209213
Sphagnum	eluted	PYRUVATE	1.17174	0.0209213
Sphagnum	eluted	METHYL ACETOACETATE	2.3411	0.0209213
Sphagnum	eluted	3-METHOXY-4-HYDROXYMANDELATE	2.5404	0.0209213
Sphagnum	depleted	4-QUINOLINECARBOXYLIC ACID	-1.35554	0.0209213
Sphagnum	eluted	4-METHYL-2-OXOVALERIC ACID / 3-METHYL-2-OXOVALERIC ACID	1.50883	0.0209213
Sphagnum	eluted	PYRIDOXAL	3.45838	0.0209213
Sphagnum	eluted	3-METHYLADENINE	1.80804	0.0209213
Sphagnum	eluted	3-(4-HYDROXYPHENYL)LACTATE	6.94257	0.0209213
Sphagnum	eluted	D-PSICOSE	1.91761	0.0209213
Sphagnum	eluted	1-HYDROXY-2-NAPHTHOATE	4.90998	0.0209213
Sphagnum	eluted	1,2-DIPALMITOYL-RAC-GLYCERO-3-PHOSPHOETHANOLAMINE	4.67369	0.0209213
Sphagnum	eluted	TRANS-CINNAMATE	5.00485	0.0209213
Sphagnum	eluted	vanillic acid	2.04172	0.0209213
Sphagnum	eluted	VALINE / NORVALINE / BETAINE	1.48042	0.0209213
Sphagnum	depleted	glucose	-2.12627	0.0209213
Sphagnum	depleted	malic acid	-2.22041	0.0209213
Sphagnum	eluted	D-ribose	2.05733	0.0209213
Sphagnum	eluted	vanillin	1.8612	0.0209213
Sphagnum	eluted	DUPLICATE / IGNORE	1.13996	0.0209213
Sphagnum	eluted	jasmonic acid	3.0255	0.0209213
Sphagnum	eluted	abscisic acid	4.11785	0.0209213
Sphagnum	eluted	4-Methoxyphenylacetic acid	2.7364	0.0209213
Sphagnum	eluted	2-Oxovaleric acid	1.71845	0.0209213
Sphagnum	eluted	2-Hydroxycinnamic acid	3.31094	0.0209213
Sphagnum	eluted	3-Dehydroshikimic acid	2.42122	0.0209213
Sphagnum	eluted	Choline O-Sulfate	7.15237	0.0209213
Sphagnum	eluted	Ectoine	3.19222	0.0209213
