# Supplementary material for: Novel metabolic interactions and environmental conditions mediate the boreal peatmoss-cyanobacteria mutualism
Source: ISME J. 2021 Nov 29;16(4):1074–85. doi: 10.1038/s41396-021-01136-0 (PMC8941135; doi:10.1038/s41396-021-01136-0)
Supplement: Supplementary file 7 — Table S5 [file 41396_2021_1136_MOESM7_ESM.xlsx]

## Sheet: Table S5
Table S5: Metatranscriptomics results for Sphagnum grown directly with Nostoc summarized with MapMan ontology and log fold change (LFC).
bin	Mapman category	Avg. LFC	Std. LFC	Number of upregulated genes	Number of downregulated genes	Adj. P-value
1	Photosynthesis	-0.566327	0.831316	71	244	2.5e-13
1.1	Photosynthesis/ photophosphorylation	-0.629652	0.871908	48	172	1.08e-10
1.1.1	Photosynthesis/ photophosphorylation/ photosystem II	-0.764533	0.935552	18	89	1.78e-07
1.1.1.1	Photosynthesis/ photophosphorylation/ photosystem II/ LHC-II complex	-1.04102	0.874209	3	17	0.0131146
1.1.1.2	Photosynthesis/ photophosphorylation/ photosystem II/ PS-II complex	-1.40411	1.14694	0	26	9.57e-06
1.1.4	Photosynthesis/ photophosphorylation/ photosystem I	-0.900114	0.830073	7	27	0.0024075
1.1.4.1	Photosynthesis/ photophosphorylation/ photosystem I/ LHC-I complex	-1.36046	0.694096	0	10	0.0215411
1.1.4.2	Photosynthesis/ photophosphorylation/ photosystem I/ PS-I complex	-1.08065	0.602801	2	15	0.00698193
2	Cellular respiration	-0.306673	0.892324	96	170	0.176571
2.4	Cellular respiration/oxidative phosphorylation	-0.378755	0.909067	48	101	0.0678691
2.4.1	Cellular respiration/oxidative phosphorylation/NADH dehydrogenase complex	-0.665151	0.751828	7	41	0.00470786
2.4.1.4	Cellular respiration/oxidative phosphorylation/NADH dehydrogenase complex/non-core components	-0.677909	0.792865	5	26	0.0556373
3	Carbohydrate metabolism	-0.161835	0.998752	109	124	0.987959
3.2	Carbohydrate metabolism/starch metabolism	0.0245687	0.79751	34	23	0.717473
3.2.1	Carbohydrate metabolism/starch metabolism/synthesis	0.215232	0.756622	13	8	0.627927
3.2.1.3	Carbohydrate metabolism/starch metabolism/synthesis/ADP-glucose pyrophosphorylase	0.525048	1.02841	5	2	0.647322
5.3	Lipid metabolism/galactolipid and sulfolipid synthesis	0.77881	0.751807	12	1	0.0196702
9	Secondary metabolism	-0.218081	1.43298	43	73	0.675436
9.2.1	Secondary metabolism/phenolics/p-coumaroyl-CoA synthesis	-0.24229	1.17223	7	12	0.821852
9.2.1.1	Secondary metabolism/phenolics/p-coumaroyl-CoA synthesis/phenylalanine ammonia lyase (PAL)	0.11624	1.10662	7	7	0.897569
11	Phytohormones	-0.456895	1.28225	107	173	0.00667635
11.1	Phytohormones/signalling peptides	-0.200972	0.859081	10	14	3.36e-08
11.5	Phytohormones/ethylene	0.615465	0.500938	17	1	0.00987394
11.5.2	Phytohormones/ethylene/perception and signal transduction	0.580016	0.493032	16	1	0.0230373
11.7.1.4	Phytohormones/jasmonic acid/synthesis/allene oxidase cyclase (AOC)	-1.77086	0.901873	0	7	0.0353019
11.10.1	Phytohormones/signalling peptides/NCRP (non-cysteine-rich-peptide) category	-0.897341	1.25044	5	29	0.00648391
11.10.2	Phytohormones/signalling peptides/CRP (cysteine-rich-peptide) category	-1.35276	1.28301	5	26	2.86e-05
11.10.2.3	Phytohormones/signalling peptides/CRP (cysteine-rich-peptide) category/EPF/EPFL family	-1.48175	1.04377	2	10	0.0247525
11.10.2.4	Phytohormones/signalling peptides/CRP (cysteine-rich-peptide) category/RALF/RALFL family	-1.38634	0.880405	0	11	0.0214539
12	Chromatin organisation	0.0562681	0.998759	179	98	2.02e-06
12.1	Chromatin organisation/histones	-1.02965	1.23877	10	47	2.63e-05
12.1.2	Chromatin organisation/histones/H2A-type histone	-1.36992	1.37404	1	19	0.00575648
12.1.4	Chromatin organisation/histones/H3-type histone	-1.84983	0.910587	0	9	0.00903642
12.3	Chromatin organisation/histone modifications	0.28827	0.664111	90	29	7.67e-07
12.3.3	Chromatin organisation/histone modifications/histone lysine methylation/demethylation	0.434289	0.639967	48	11	3.13e-05
12.4	Chromatin organisation/chromatin remodeling complexes	0.559846	0.438986	43	5	3.36e-08
12.4.1	Chromatin organisation/chromatin remodeling complexes/ATPase core components	0.628004	0.43656	29	2	1.48e-06
12.4.1.1	Chromatin organisation/chromatin remodeling complexes/ATPase core components/Snf2-like group	0.948168	0.225863	9	0	0.00470318
13.2.2.3.5.1	Cell cycle/interphase/DNA replication/elongation/single-stranded-DNA binding RPA complex/RPA1 component	-0.85404	0.923684	3	9	0.419993
13.3.5	Cell cycle/mitosis and meiosis/sister chromatid separation	0.379731	0.937568	30	5	0.00903642
13.3.6.4	Cell cycle/mitosis and meiosis/meiotic recombination/DNA strand exchange	-0.752317	1.12375	7	13	0.474553
13.3.6.4.4.1	Cell cycle/mitosis and meiosis/meiotic recombination/DNA strand exchange/RPA presynaptic filament assembly factor complex/RPA1 component	-0.924662	0.92055	3	10	0.271047
13.5	Cell cycle/organelle machineries	0.139524	0.737342	84	46	0.00371533
13.5.1	Cell cycle/organelle machineries/DNA replication	0.158701	0.783075	72	36	0.00470318
13.5.1.5	Cell cycle/organelle machineries/DNA replication/single-stranded DNA (ssDNA) maintenance	0.158985	0.73761	58	30	0.0230373
13.5.1.5.2	Cell cycle/organelle machineries/DNA replication/single-stranded DNA (ssDNA) maintenance/OSB-type ssDNA-binding protein	0.165174	0.734493	56	29	0.0253036
14	DNA damage response	0.257206	0.821658	62	20	0.000107329
14.5	DNA damage response/DNA repair mechanisms	0.25228	0.781478	50	14	0.00187467
14.5.5	DNA damage response/DNA repair mechanisms/nonhomologous end-joining repair (NHEJ)	0.963117	0.5313	7	0	0.045538
15	RNA biosynthesis	-0.0688343	1.03254	729	609	1.48e-06
15.3	RNA biosynthesis/RNA polymerase II-dependent transcription	0.279275	0.602176	103	51	2.09e-07
15.3.1	RNA biosynthesis/RNA polymerase II-dependent transcription/phosphorylation/dephosphorylation	0.709007	0.327123	9	0	0.0480341
15.5	RNA biosynthesis/siRNA biogenesis	0.619096	0.51649	13	1	0.0149079
15.7	RNA biosynthesis/transcriptional activation	-0.156116	1.10995	524	502	0.313104
15.7.3	RNA biosynthesis/transcriptional activation/HB (Homeobox) superfamily	-0.716358	1.09666	19	43	0.0402006
15.7.3.1	RNA biosynthesis/transcriptional activation/HB (Homeobox) superfamily/HD-ZIP I/II transcription factor	-1.24553	0.978347	4	23	0.000258064
15.7.5	RNA biosynthesis/transcriptional activation/B3 superfamily	0.358564	0.690745	23	6	0.0327824
15.7.15	RNA biosynthesis/transcriptional activation/C2H2 zinc finger transcription factor	0.180878	0.972964	38	20	0.041604
15.7.16	RNA biosynthesis/transcriptional activation/C3H zinc finger transcription factor	0.25583	0.833794	32	10	0.0179381
15.7.31	RNA biosynthesis/transcriptional activation/PHD finger transcription factor	0.735015	0.844892	8	1	0.131008
15.7.35	RNA biosynthesis/transcriptional activation/GRF-GIF transcriptional complex	-0.925014	0.618228	1	15	0.0382339
16	RNA processing	0.154233	0.690244	307	153	0
16.1	RNA processing/organelle machineries	0.283535	0.438186	4	2	0.0430431
16.4	RNA processing/RNA splicing	0.0855444	0.630984	101	67	0.00833867
16.7	RNA processing/RNA modification	0.208503	0.593387	55	30	0.0116037
16.8	RNA processing/RNA decay	0.332574	0.62674	41	7	0.000453172
16.8.3	RNA processing/RNA decay/deadenylation-dependent mechanism	0.308764	0.845543	17	4	0.0480341
16.10.1	RNA processing/organelle machineries/RNA splicing	0.438739	0.50982	19	3	0.048385
17	Protein biosynthesis	-0.513783	0.778157	163	464	2.82e-22
17.1	Protein biosynthesis/cytosolic ribosome	-0.773337	0.710744	50	281	3.9e-33
17.1.1	Protein biosynthesis/cytosolic ribosome/large subunit (LSU)	-0.797003	0.717117	26	163	1.2e-19
17.1.1.1	Protein biosynthesis/cytosolic ribosome/large subunit (LSU)/LSU proteome component	-0.963282	0.586637	7	156	1.68e-27
17.1.2	Protein biosynthesis/cytosolic ribosome/small subunit (SSU)	-0.750658	0.695516	23	118	9.6e-13
17.1.2.1	Protein biosynthesis/cytosolic ribosome/small subunit (SSU)/SSU proteome	-0.924924	0.557891	7	107	5.1e-18
17.4	Protein biosynthesis/translation elongation	-0.423275	0.525037	7	21	0.46356
17.6.2	Protein biosynthesis/organelle translation machineries/plastidial ribosome	-0.619991	0.717898	9	46	0.00470318
17.6.2.1	Protein biosynthesis/organelle translation machineries/plastidial ribosome/large subunit proteome	-0.840753	0.697519	2	32	0.000746979
18	Protein modification	-0.161275	0.930918	453	490	0.741773
18.8	Protein modification/phosphorylation	-0.209702	0.973999	237	267	0.984979
18.8.1	Protein modification/phosphorylation/TKL kinase superfamily	-0.470259	1.0836	90	166	0.00143581
18.8.1.1	Protein modification/phosphorylation/TKL kinase superfamily/LRR-I kinase	-1.60507	1.75008	3	15	0.0297729
18.8.7	Protein modification/phosphorylation/atypical kinase families	0.373813	0.533323	21	8	0.0390282
18.12	Protein modification/S-glutathionylation and deglutathionylation	-1.04268	1.30763	7	40	6.5e-05
18.12.1	Protein modification/S-glutathionylation and deglutathionylation/glutathione S-transferase activities	-1.25735	1.32997	5	25	0.000107329
18.12.1.5	Protein modification/S-glutathionylation and deglutathionylation/glutathione S-transferase activities/class phi	-1.7885	0.846467	1	15	6.2e-05
19.2	Protein degradation/26S proteasome	-0.325647	0.585617	26	53	0.433247
19.2.1	Protein degradation/26S proteasome/20S core protease	-0.411889	0.490853	8	23	0.455544
19.4	Protein degradation/peptide tagging	0.0105641	0.776135	205	155	0.00470318
19.4.1	Protein degradation/peptide tagging/Ubiquitin (UBQ)-anchor addition (ubiquitylation)	0.0640323	0.797517	175	106	0.00025853
19.4.1.1	Protein degradation/peptide tagging/Ubiquitin (UBQ)-anchor addition (ubiquitylation)/UBQ ubiquitin-fold protein	-1.48355	0.408313	0	8	0.0215519
19.4.1.5	Protein degradation/peptide tagging/Ubiquitin (UBQ)-anchor addition (ubiquitylation)/UBQ-ligase E3 activities	0.145936	0.772419	157	76	1.49e-06
19.4.1.5.1	Protein degradation/peptide tagging/Ubiquitin (UBQ)-anchor addition (ubiquitylation)/UBQ-ligase E3 activities/HECT E3 monomeric ligase	0.807297	0.504294	9	0	0.0428038
19.4.1.5.3	Protein degradation/peptide tagging/Ubiquitin (UBQ)-anchor addition (ubiquitylation)/UBQ-ligase E3 activities/RING-domain E3 ligase activities	0.0502895	0.809442	79	49	0.0606939
19.4.1.5.3.4	Protein degradation/peptide tagging/Ubiquitin (UBQ)-anchor addition (ubiquitylation)/UBQ-ligase E3 activities/RING-domain E3 ligase activities/RING-H2-type E3 ligase	-0.0225568	0.810428	47	36	0.602301
19.4.1.5.4	Protein degradation/peptide tagging/Ubiquitin (UBQ)-anchor addition (ubiquitylation)/UBQ-ligase E3 activities/Cullin-based ubiquitylation complexes	0.215564	0.716237	54	24	0.0130784
20.1.1.2	Cytoskeleton/microtubular network/alpha-beta-Tubulin heterodimer/beta-Tubulin component	-1.29257	0.987179	1	12	0.0266475
21	Cell wall	-0.46295	1.06551	104	211	0.000222886
21.2	Cell wall/hemicellulose	-0.472444	0.896841	28	57	0.193073
21.3.1	Cell wall/pectin/homogalacturonan	-1.05023	1.24366	7	24	0.0116037
21.3.1.2	Cell wall/pectin/homogalacturonan/modification and degradation	-1.27882	1.13514	4	23	0.000453172
21.3.1.2.1	Cell wall/pectin/homogalacturonan/modification and degradation/pectin methylesterase	-1.27882	1.13514	4	23	0.000453172
21.4.1.1.1	Cell wall/cell wall proteins/hydroxyproline-rich glycoproteins/arabinogalactan proteins (AGPs)/glycosylation	-0.210255	0.862025	20	23	0.984979
21.4.2	Cell wall/cell wall proteins/expansins	-0.617249	1.12944	5	22	0.179459
21.4.2.1	Cell wall/cell wall proteins/expansins/alpha-type expansin	-0.617249	1.12944	5	22	0.179459
22.5.2	Vesicle trafficking/autophagosome formation/ATG9-2-18 membrane shuttling complex	0.57083	0.399459	12	1	0.0480341
22.7	Vesicle trafficking/target membrane tethering	0.135564	0.735719	50	25	0.0297176
23	Protein translocation	0.0553046	0.739433	127	99	0.0302498
23.5	Protein translocation/nucleus	0.285988	0.825702	61	20	0.000185707
23.5.1	Protein translocation/nucleus/nucleocytoplasmic transport	0.285988	0.825702	61	20	0.000185707
23.5.1.1	Protein translocation/nucleus/nucleocytoplasmic transport/nuclear pore complex (NPC)	0.378439	0.484631	31	5	0.00488545
23.5.1.2	Protein translocation/nucleus/nucleocytoplasmic transport/karyopherin beta transport receptors	0.449054	0.80723	22	3	0.00903642
24	Solute transport	-0.268486	1.19852	430	477	0.965984
24.1	Solute transport/primary active transport	-0.185327	1.09547	89	99	0.915755
24.1.3	Solute transport/primary active transport/ABC superfamily	-0.254774	1.22013	49	55	0.981504
24.1.3.1	Solute transport/primary active transport/ABC superfamily/ABC1 family	0.175853	1.17502	33	14	0.102906
24.1.3.1.2	Solute transport/primary active transport/ABC superfamily/ABC1 family/subfamily ABCC transporter	0.206453	1.41399	14	2	0.146324
24.1.3.2.2	Solute transport/primary active transport/ABC superfamily/ABC2 family/subfamily ABCG transporter	-0.711897	1.14096	13	38	0.0327824
24.2	Solute transport/carrier-mediated transport	-0.305159	1.24212	273	308	0.848303
24.2.2	Solute transport/carrier-mediated transport/MFS superfamily	-0.312456	1.3197	58	63	0.951463
24.2.2.5	Solute transport/carrier-mediated transport/MFS superfamily/BT1 small solute transporter	0.370943	0.629763	10	3	0.42879
24.2.3	Solute transport/carrier-mediated transport/APC superfamily	-0.328168	1.4471	60	60	0.981504
24.2.6.1	Solute transport/carrier-mediated transport/TOC superfamily/SWEET sugar efflux transporter	-0.687524	1.98088	3	6	0.774663
24.2.12.3	Solute transport/carrier-mediated transport/VIT family/iron cation transporter (VTL-type)	-2.35358	1.41995	0	5	0.128673
25.1	Nutrient uptake/nitrogen assimilation	-0.296622	1.05491	12	10	0.988577
26.3	External stimuli response/temperature	0.0559666	0.772002	49	32	0.298696
27	Multi-process regulation	0.187904	0.769918	71	37	0.00139791
27.1	Multi-process regulation/circadian clock	0.519132	0.624998	21	8	0.00259103
50	Enzyme classification	-0.449997	1.29901	502	837	3.32e-14
50.1	Enzyme classification/EC_1 oxidoreductases	-0.55677	1.45104	135	248	1.03e-06
50.1.13	Enzyme classification/EC_1 oxidoreductases/EC_1/14 oxidoreductase acting on paired donor with incorporation or reduction of molecular oxygen	-0.819117	1.74307	51	125	6.73e-08
50.2	Enzyme classification/EC_2 transferases	-0.466075	1.2636	254	452	3.36e-08
50.2.4	Enzyme classification/EC_2 transferases/EC_2/4 glycosyltransferase	-0.920621	1.21186	11	53	6.13e-05
50.2.7	Enzyme classification/EC_2 transferases/EC_2/7 transferase transferring phosphorus-containing group	-0.397484	1.25477	211	345	0.000770729
50.1.3	Enzyme classification/EC_1 oxidoreductases/EC_1/3 oxidoreductase acting on CH-CH group of donor	-0.348251	1.22246	26	36	0.717892
