# Supplementary material for: Novel metabolic interactions and environmental conditions mediate the boreal peatmoss-cyanobacteria mutualism
Source: ISME J. 2021 Nov 29;16(4):1074–85. doi: 10.1038/s41396-021-01136-0 (PMC8941135; doi:10.1038/s41396-021-01136-0)
Supplement: Supplementary file 8 — Table S6 [file 41396_2021_1136_MOESM8_ESM.xlsx]

## Sheet: Table S6
Table S6: Metatranscriptomics results for Sphagnum grown in media supplemented with Nostoc exometabolites summarized with MapMan ontology and log fold change (LFC).
bin	Mapman category	Avg. LFC	Std. LFC	Number of upregulated genes	Number of downregulated genes	Adj. P-value
1	Photosynthesis	-0.0389866	0.706642	159	158	0.753452
1.1	Photosynthesis/ photophosphorylation	-0.157714	0.719296	99	123	0.801462
1.1.1	Photosynthesis/ photophosphorylation/ photosystem II	-0.20504	0.816887	45	64	0.785582
1.1.1.1	Photosynthesis/ photophosphorylation/ photosystem II/LHC-II complex	-0.321161	0.773079	5	15	0.74908
1.1.1.2	Photosynthesis/ photophosphorylation/ photosystem II/PS-II complex	-0.816466	1.09192	4	22	0.0174028
1.1.4	Photosynthesis/ photophosphorylation/ photosystem I	-0.460361	0.644162	9	25	0.155255
1.1.4.1	Photosynthesis/ photophosphorylation/ photosystem I/LHC-I complex	-0.716655	0.511372	1	9	0.1958
1.1.4.2	Photosynthesis/ photophosphorylation/ photosystem I/PS-I complex	-0.623077	0.583737	2	15	0.103092
2	Cellular respiration	-0.276698	0.814232	94	174	0.0195265
2.4	Cellular respiration/oxidative phosphorylation	-0.36438	0.721008	41	109	0.000671952
2.4.1	Cellular respiration/oxidative phosphorylation/NADH dehydrogenase complex	-0.508359	0.465378	7	40	0.00121627
2.4.1.4	Cellular respiration/oxidative phosphorylation/NADH dehydrogenase complex/non-core components	-0.535453	0.446118	3	28	0.00989547
3	Carbohydrate metabolism	0.111656	0.845695	142	92	0.000916796
3.2	Carbohydrate metabolism/starch metabolism	0.349594	0.723513	44	13	0.000426545
3.2.1	Carbohydrate metabolism/starch metabolism/synthesis	0.584801	0.462086	19	2	0.00140546
3.2.1.3	Carbohydrate metabolism/starch metabolism/synthesis/ADP-glucose pyrophosphorylase	1.00989	0.407012	7	0	0.0184188
5.3	Lipid metabolism/galactolipid and sulfolipid synthesis	1.09822	0.879965	13	0	0.00121329
9	Secondary metabolism	0.379533	1.52397	70	45	0.0425005
9.2.1	Secondary metabolism/phenolics/p-coumaroyl-CoA synthesis	1.13634	1.39764	16	3	0.00164592
9.2.1.1	Secondary metabolism/phenolics/p-coumaroyl-CoA synthesis/phenylalanine ammonia lyase (PAL)	1.4947	1.44532	13	1	0.000447333
11	Phytohormones	-0.0871729	1.09859	126	153	0.928662
11.1	Phytohormones/signalling peptides	0.196657	0.664348	15	9	0.39274
11.5	Phytohormones/ethylene	0.43008	0.562858	14	4	0.152232
11.5.2	Phytohormones/ethylene/perception and signal transduction	0.382174	0.542343	13	4	0.255055
11.7.1.4	Phytohormones/jasmonic acid/synthesis/allene oxidase cyclase (AOC)	-0.506287	0.724306	1	6	0.74908
11.10.1	Phytohormones/signalling peptides/NCRP (non-cysteine-rich-peptide) category	-0.338008	0.922192	13	20	0.664751
11.10.2	Phytohormones/signalling peptides/CRP (cysteine-rich-peptide) category	-0.348321	0.792323	12	19	0.690535
11.10.2.3	Phytohormones/signalling peptides/CRP (cysteine-rich-peptide) category/EPF/EPFL family	-0.476147	0.7711	4	8	0.740907
11.10.2.4	Phytohormones/signalling peptides/CRP (cysteine-rich-peptide) category/RALF/RALFL family	-0.374397	0.48	4	7	0.74908
12	Chromatin organisation	-0.0153775	0.72778	156	121	0.0994321
12.1	Chromatin organisation/histones	-0.628864	0.885789	17	40	0.00164592
12.1.2	Chromatin organisation/histones/H2A-type histone	-1.02411	0.880916	4	16	0.00523504
12.1.4	Chromatin organisation/histones/H3-type histone	-1.06368	0.502389	1	8	0.0433168
12.3	Chromatin organisation/histone modifications	0.0786154	0.578756	71	48	0.105015
12.3.3	Chromatin organisation/histone modifications/histone lysine methylation/demethylation	0.149852	0.614931	37	22	0.103092
12.4	Chromatin organisation/chromatin remodeling complexes	0.3044	0.397152	34	14	0.00342011
12.4.1	Chromatin organisation/chromatin remodeling complexes/ATPase core components	0.371417	0.374495	24	7	0.0056659
12.4.1.1	Chromatin organisation/chromatin remodeling complexes/ATPase core components/Snf2-like group	0.661669	0.185961	9	0	0.0325537
13.2.2.3.5.1	Cell cycle/interphase/DNA replication/elongation/single-stranded-DNA binding RPA complex/RPA1 component	-1.36909	1.28199	2	10	0.0439941
13.3.5	Cell cycle/mitosis and meiosis/sister chromatid separation	0.114801	0.771605	21	13	0.628076
13.3.6.4	Cell cycle/mitosis and meiosis/meiotic recombination/DNA strand exchange	-1.05944	1.16982	4	16	0.0198445
13.3.6.4.4.1	Cell cycle/mitosis and meiosis/meiotic recombination/DNA strand exchange/RPA presynaptic filament assembly factor complex/RPA1 component	-1.44943	1.26275	2	11	0.0174028
13.5	Cell cycle/organelle machineries	-0.0646049	0.654884	61	70	0.875524
13.5.1	Cell cycle/organelle machineries/DNA replication	-0.0693967	0.690728	50	59	0.897087
13.5.1.5	Cell cycle/organelle machineries/DNA replication/single-stranded DNA (ssDNA) maintenance	-0.0897411	0.677421	41	48	0.961885
13.5.1.5.2	Cell cycle/organelle machineries/DNA replication/single-stranded DNA (ssDNA) maintenance/OSB-type ssDNA-binding protein	-0.0752364	0.6625	40	46	0.944209
14	DNA damage response	0.0525149	0.66133	45	37	0.584125
14.5	DNA damage response/DNA repair mechanisms	0.0244874	0.656575	35	29	0.742778
14.5.5	DNA damage response/DNA repair mechanisms/nonhomologous end-joining repair (NHEJ)	0.445964	0.411968	6	1	0.495569
15	RNA biosynthesis	0.0163012	0.821322	737	606	1.57e-08
15.3	RNA biosynthesis/RNA polymerase II-dependent transcription	0.0554307	0.570306	82	72	0.476573
15.3.1	RNA biosynthesis/RNA polymerase II-dependent transcription/phosphorylation/dephosphorylation	0.415775	0.269146	9	0	0.34641
15.5	RNA biosynthesis/siRNA biogenesis	0.228803	0.686576	12	2	0.44991
15.7	RNA biosynthesis/transcriptional activation	0.00448358	0.881156	559	472	6.87e-06
15.7.3	RNA biosynthesis/transcriptional activation/HB (Homeobox) superfamily	-0.210717	1.03115	32	30	0.999758
15.7.3.1	RNA biosynthesis/transcriptional activation/HB (Homeobox) superfamily/HD-ZIP I/II transcription factor	-0.533067	1.08108	10	16	0.587234
15.7.5	RNA biosynthesis/transcriptional activation/B3 superfamily	0.287968	0.521365	22	8	0.171592
15.7.15	RNA biosynthesis/transcriptional activation/C2H2 zinc finger transcription factor	0.0954647	0.891566	34	23	0.32918
15.7.16	RNA biosynthesis/transcriptional activation/C3H zinc finger transcription factor	0.0742159	0.719292	26	16	0.690535
15.7.31	RNA biosynthesis/transcriptional activation/PHD finger transcription factor	0.78131	0.219742	9	0	0.0128359
15.7.35	RNA biosynthesis/transcriptional activation/GRF-GIF transcriptional complex	-0.580153	0.431457	1	15	0.12307
16	RNA processing	-0.0100591	0.609344	244	217	0.215995
16.1	RNA processing/organelle machineries	-0.391566	0.686685	2	4	0.0788844
16.4	RNA processing/RNA splicing	-0.0765911	0.607247	78	89	0.91935
16.7	RNA processing/RNA modification	-0.0316965	0.530299	38	49	0.944209
16.8	RNA processing/RNA decay	0.175176	0.529244	36	12	0.0708511
16.8.3	RNA processing/RNA decay/deadenylation-dependent mechanism	0.185647	0.626923	18	3	0.285422
16.10.1	RNA processing/organelle machineries/RNA splicing	0.308445	0.514751	18	4	0.285422
17	Protein biosynthesis	-0.369596	0.612895	171	457	7.08e-23
17.1	Protein biosynthesis/cytosolic ribosome	-0.576604	0.556882	48	284	1.37e-33
17.1.1	Protein biosynthesis/cytosolic ribosome/large subunit (LSU)	-0.588138	0.576514	26	163	1.37e-19
17.1.1.1	Protein biosynthesis/cytosolic ribosome/large subunit (LSU)/LSU proteome component	-0.679368	0.529198	13	150	1.82e-23
17.1.2	Protein biosynthesis/cytosolic ribosome/small subunit (SSU)	-0.567232	0.526631	21	121	1.61e-13
17.1.2.1	Protein biosynthesis/cytosolic ribosome/small subunit (SSU)/SSU proteome	-0.673313	0.489103	9	106	2.31e-16
17.4	Protein biosynthesis/translation elongation	-0.500947	0.369917	4	24	0.0195754
17.6.2	Protein biosynthesis/organelle translation machineries/plastidial ribosome	-0.150575	0.611685	22	33	0.834064
17.6.2.1	Protein biosynthesis/organelle translation machineries/plastidial ribosome/large subunit proteome	-0.277726	0.647332	10	24	0.740356
18	Protein modification	-0.0437601	0.780995	497	444	0.0195754
18.8	Protein modification/phosphorylation	0.0247405	0.822497	292	214	9.59e-05
18.8.1	Protein modification/phosphorylation/TKL kinase superfamily	-0.0714456	0.967896	136	123	0.634472
18.8.1.1	Protein modification/phosphorylation/TKL kinase superfamily/LRR-I kinase	-1.52754	1.75024	6	13	0.0489069
18.8.7	Protein modification/phosphorylation/atypical kinase families	0.321566	0.641351	21	8	0.0788844
18.12	Protein modification/S-glutathionylation and deglutathionylation	-0.834735	1.02018	8	39	1.24e-05
18.12.1	Protein modification/S-glutathionylation and deglutathionylation/glutathione S-transferase activities	-0.916157	1.04968	5	25	0.000246179
18.12.1.5	Protein modification/S-glutathionylation and deglutathionylation/glutathione S-transferase activities/class phi	-1.43404	0.78228	2	14	0.000246179
19.2	Protein degradation/26S proteasome	-0.459589	0.65918	15	64	0.000595464
19.2.1	Protein degradation/26S proteasome/20S core protease	-0.512191	0.450503	3	28	0.0193389
19.4	Protein degradation/peptide tagging	0.0242838	0.694918	191	166	0.0711495
19.4.1	Protein degradation/peptide tagging/Ubiquitin (UBQ)-anchor addition (ubiquitylation)	0.086132	0.717166	158	120	0.00330395
19.4.1.1	Protein degradation/peptide tagging/Ubiquitin (UBQ)-anchor addition (ubiquitylation)/UBQ ubiquitin-fold protein	-1.05941	0.762995	1	7	0.144041
19.4.1.5	Protein degradation/peptide tagging/Ubiquitin (UBQ)-anchor addition (ubiquitylation)/UBQ-ligase E3 activities	0.165741	0.693841	143	88	1.03e-05
19.4.1.5.1	Protein degradation/peptide tagging/Ubiquitin (UBQ)-anchor addition (ubiquitylation)/UBQ-ligase E3 activities/HECT E3 monomeric ligase	0.592058	0.361275	9	0	0.116132
19.4.1.5.3	Protein degradation/peptide tagging/Ubiquitin (UBQ)-anchor addition (ubiquitylation)/UBQ-ligase E3 activities/RING-domain E3 ligase activities	0.207269	0.670926	82	45	0.000501478
19.4.1.5.3.4	Protein degradation/peptide tagging/Ubiquitin (UBQ)-anchor addition (ubiquitylation)/UBQ-ligase E3 activities/RING-domain E3 ligase activities/RING-H2-type E3 ligase	0.278144	0.626652	54	28	0.00342011
19.4.1.5.4	Protein degradation/peptide tagging/Ubiquitin (UBQ)-anchor addition (ubiquitylation)/UBQ-ligase E3 activities/Cullin-based ubiquitylation complexes	0.00394418	0.766056	39	38	0.771582
20.1.1.2	Cytoskeleton/microtubular network/alpha-beta-Tubulin heterodimer/beta-Tubulin component	-0.69439	0.437011	1	12	0.0714323
21	Cell wall	-0.07612	0.933351	166	151	0.584125
21.2	Cell wall/hemicellulose	0.290131	0.668112	58	27	0.000159959
21.3.1	Cell wall/pectin/homogalacturonan	-0.698687	1.20856	10	21	0.161914
21.3.1.2	Cell wall/pectin/homogalacturonan/modification and degradation	-0.824717	1.2343	7	20	0.0487384
21.3.1.2.1	Cell wall/pectin/homogalacturonan/modification and degradation/pectin methylesterase	-0.824717	1.2343	7	20	0.0487384
21.4.1.1.1	Cell wall/cell wall proteins/hydroxyproline-rich glycoproteins/arabinogalactan proteins (AGPs)/glycosylation	0.230967	0.665268	29	14	0.0483784
21.4.2	Cell wall/cell wall proteins/expansins	-0.896708	1.1565	6	21	0.0151526
21.4.2.1	Cell wall/cell wall proteins/expansins/alpha-type expansin	-0.896708	1.1565	6	21	0.0151526
22.5.2	Vesicle trafficking/autophagosome formation/ATG9-2-18 membrane shuttling complex	0.214574	0.448039	8	5	0.676371
22.7	Vesicle trafficking/target membrane tethering	0.105787	0.559849	48	27	0.144795
23	Protein translocation	-0.0486013	0.587038	108	119	0.861451
23.5	Protein translocation/nucleus	0.0607648	0.640271	49	32	0.410746
23.5.1	Protein translocation/nucleus/nucleocytoplasmic transport	0.0607648	0.640271	49	32	0.410746
23.5.1.1	Protein translocation/nucleus/nucleocytoplasmic transport/nuclear pore complex (NPC)	0.101329	0.510576	22	14	0.690215
23.5.1.2	Protein translocation/nucleus/nucleocytoplasmic transport/karyopherin beta transport receptors	0.288217	0.536167	21	4	0.0669573
24	Solute transport	-0.0088035	1.04112	498	410	2.56e-06
24.1	Solute transport/primary active transport	0.118504	0.950685	117	72	9.59e-05
24.1.3	Solute transport/primary active transport/ABC superfamily	0.17306	0.98247	65	39	0.00342011
24.1.3.1	Solute transport/primary active transport/ABC superfamily/ABC1 family	0.437662	0.871773	34	13	0.000737265
24.1.3.1.2	Solute transport/primary active transport/ABC superfamily/ABC1 family/subfamily ABCC transporter	0.605786	1.02127	15	1	0.00410679
24.1.3.2.2	Solute transport/primary active transport/ABC superfamily/ABC2 family/subfamily ABCG transporter	-0.113216	1.02798	26	25	0.810709
24.2	Solute transport/carrier-mediated transport	-0.0363787	1.07521	313	268	0.00559716
24.2.2	Solute transport/carrier-mediated transport/MFS superfamily	0.105776	1.05672	73	48	0.0455594
24.2.2.5	Solute transport/carrier-mediated transport/MFS superfamily/BT1 small solute transporter	0.624788	0.512825	13	0	0.0397747
24.2.3	Solute transport/carrier-mediated transport/APC superfamily	0.0717207	1.15824	74	46	0.0496499
24.2.6.1	Solute transport/carrier-mediated transport/TOC superfamily/SWEET sugar efflux transporter	-1.86342	1.36875	1	7	0.0483784
24.2.12.3	Solute transport/carrier-mediated transport/VIT family/iron cation transporter (VTL-type)	-2.55906	0.749185	0	5	0.0232686
25.1	Nutrient uptake/nitrogen assimilation	0.617214	1.0166	17	5	0.0483784
26.3	External stimuli response/temperature	0.195044	0.672426	53	28	0.041324
27	Multi-process regulation	0.226378	0.601398	68	39	0.00460498
27.1	Multi-process regulation/circadian clock	0.539026	0.70956	22	7	0.00577443
50	Enzyme classification	-0.18593	1.17304	623	721	0.774478
50.1	Enzyme classification/EC_1 oxidoreductases	-0.423376	1.31212	141	250	7.69e-06
50.1.13	Enzyme classification/EC_1 oxidoreductases/EC_1/14 oxidoreductase acting on paired donor with incorporation or reduction of molecular oxygen	-0.460892	1.55879	67	116	0.0195754
50.2	Enzyme classification/EC_2 transferases	-0.070404	1.15541	369	334	0.152369
50.2.4	Enzyme classification/EC_2 transferases/EC_2/4 glycosyltransferase	-0.120122	0.815353	30	34	0.99037
50.2.7	Enzyme classification/EC_2 transferases/EC_2/7 transferase transferring phosphorus-containing group	-0.0191671	1.168	297	254	0.0193389
50.1.3	Enzyme classification/EC_1 oxidoreductases/EC_1/3 oxidoreductase acting on CH-CH group of donor	-0.640909	0.971675	13	47	0.00298158
